# Supplementary material for: Integrated Care for People Living With Rare Disease: A Scoping Review on Primary Care Models in Organization for Economic Cooperation and Development Countries
Source: J Prim Care Community Health. 2025 Jan 8;16:21501319241311567. doi: 10.1177/21501319241311567 (PMC11707790; doi:10.1177/21501319241311567)
Supplement: sj-zip-1-jpc-10.1177_21501319241311567 – Supplemental material for Integrated Care for People Living With Rare Disease: A Scoping Review on Primary Care Models in Organization for Economic Cooperation and Development Countries [file sj-zip-1-jpc-10.1177_21501319241311567.zip]

Archive with 16 entries (16 files):
- Supplement VIII Consensus Reporting Items for Studies in Primary Care (CRISP) reporting item Checklist.pdf
- __MACOSX/._Supplement VIII Consensus Reporting Items for Studies in Primary Care (CRISP) reporting item Checklist.pdf
- Supplement IV Descriptive Characteristics of Included Studies.docx
- __MACOSX/._Supplement IV Descriptive Characteristics of Included Studies.docx
- Supplement V Study Characteristics Disease, Context and Care Delivery.docx
- __MACOSX/._Supplement V Study Characteristics Disease, Context and Care Delivery.docx
- Supplement VI Main Characteristics of Included Studies.docx
- __MACOSX/._Supplement VI Main Characteristics of Included Studies.docx
- Supplement III Consolidated Framework for Implementation Research version 2 CFIR2.0.docx
- __MACOSX/._Supplement III Consolidated Framework for Implementation Research version 2 CFIR2.0.docx
- Supplement II Data extraction instrument .docx
- __MACOSX/._Supplement II Data extraction instrument .docx
- Supplement VII Models of Rare Disease Care.xlsx
- __MACOSX/._Supplement VII Models of Rare Disease Care.xlsx
- Supplement I Literature Eligibility Criteria Clean.docx
- __MACOSX/._Supplement I Literature Eligibility Criteria Clean.docx
