# Supplementary material for: Integrated Care for People Living With Rare Disease: A Scoping Review on Primary Care Models in Organization for Economic Cooperation and Development Countries
Source: J Prim Care Community Health. 2025 Jan 8;16:21501319241311567. doi: 10.1177/21501319241311567 (PMC11707790; doi:10.1177/21501319241311567)
Supplement: sj-zip-1-jpc-10.1177_21501319241311567 – Supplemental material for Integrated Care for People Living With Rare Disease: A Scoping Review on Primary Care Models in Organization for Economic Cooperation and Development Countries [file sj-zip-1-jpc-10.1177_21501319241311567.zip › Supplement VII Models of Rare Disease Care.xlsx]

## Sheet: Sheet1
Supplement VII Models of rare disease care	Study ID	Named Rare Disease	Component of care described in the study	Care delivery process	Care delivery outcomes: Patient outcomes	Care delivery outcomes: Patient satisfaction	Care delivery outcomes: Provider satisfaction	Care delivery outcomes: health system
Original Research	Baqué, 2019	Rare Skin Diseases	Diagnosis; Management of intercurrent diseases; Treatment monitoring; Care coordination; Support.	Diagnosis. Management of intercurrent diseases. Treatment monitoring. Care coordination: Specialist referral, organisation of the care pathway, medical records. Support: Provide assistance to patients and their families, organisation of psychological and social aid.	-	-	-	Barrier: Awareness of the French Reference Centre for Rare Diseases is required. The role of the reference centre is to provide patient care, undertake research, provide education and resources to health care providers such as GPs.
	Boffin, 2018	Rare Disease Agnostic	Diagnosis; Management of rare disease; Referrals.	Sought to find whether GP was the first caregiver for rare disease symptoms. Diagnosis: found that GP plays considerable role. Management of rare disease: Number of GP encounters. Found (management [rare disease or undiagnosed]), is significantly higher than general population, particularly for age 25-64 age group. Referrals: sought to assess GP referral and appropriateness of referral.	Enabler: Diagnostic delay, was relatively low with 75% of patients receiving diagnosis within first year after suspicion.	Enabler: Length of Patient-GP relationship (years) is long-term and often lifelong.	Barrier: GP self-rated knowledge of rare disease was (very) good for only 29% of the rare diseases. Estimated prevalence of patients with rare disease in overall Belgian general practice was 12.0 (95% CI 10.3-13.9). Prevalence of active rare disease patients in Belgian Sentinel General Practices is low (0.1%). Enabler: However, GP involvement is high, shown by the GP–patient encounter frequency a…	Enabler: Despite low prevenance of active rare disease patients, GP involvement and time taken with rare disease cohort is high. Enabler: GPs play a significant role in diagnosis, and 75% of patients had received a diagnosis within the first year of suspicion of a rare disease.
	Buendia, 2022	Rare disease agnostic	Diagnosis.	Electronic tool to improve diagnostic yield. Requires GP to re-identify patients, success rate of 96%. After re-identification, 10-30 minutes to review reports outside of direct patient care.	Enabler: Of the 68,705 patient records from 75 GP providers received by Mendel Scan, 9 GPs had responded to the follow up questionnaire. The 9 that provided feedback showed 0% diagnostic yield at 3 months post. However, 4/9 had the suggested rare disease excluded through diagnostic testing at 3 months post.		Barrier: GP is required to provide data to Mendel Scan. GP is required to manual re-identify patient reports. The resulting diagnostic yield in this cohort was 0%. Less than half 44.4% (n= 4/9) patients had their rare disease diagnosis excluded by a GP-initiated diagnostic test.
	Byrne, 2020	Rare disease agnostic	Diagnosis; Management; Treatment monitoring; Support.	Diagnosis: Rare disease diagnosed by GP (19% of patients). GP played a major role in diagnosis (19% of patients). Responsibility for rare disease management: Specialist only (63% of patients). GP only (6% of patients). Shared-management (16% of patients). Data unclear (15% of patients). Management: Routine rare disease management (16% of patients). Rare disease complications management (37% of pa…			Median patient attendance: 4.0 visits per annum at general practice.	Enabler: Diagnosis: 38% of the time the GP has diagnosed, or played a significant role in the diagnosis of their patient's rare disease. j Model of care: Majority of rare disease management responsibility is with specialists (63%), followed by shared-management (16%), and solely by GPs (6%). 15% remained unclear.
	Carroll, 2021	Cystic Fibrosis	Screening; Management of intercurrent diseases.	Model 1: well-baby care for infants who are carriers of the cystic fibrosis gene; Model 2: minor acute illness care for infants who are carriers of the cystic fibrosis gene; Model 3: well-baby care for infants who have an inconclusive cystic fibrosis diagnosis; and Model 4: minor acute illness care for infants who have an inconclusive cystic fibrosis diagnosis.			Enabler: PCP's role described as providing newborn screening results. Enabler: "Well baby care" includes (i) anticipatory guidance, administering vaccines, assessing growth and development and (ii) care for minor acute illnesses, such as upper respiratory tract infections and diarrhoea.
	Clayton-Smith, 2019	Foetal Valproate Spectrum Disorder	Diagnosis; Primary and Preventative care; Prevention of in utero exposure; Management of rare disease; Care coordination; Transition to adult services.	Diagnosis: identification of potential rare disease. Preventative and primary care. Management: Develops rare disease care plan. Coordination with medical and ancillary services including mental health (model is clearly outlined). Informs education providers of diagnosis and needs. Transition care planning. Transition coordination. Transition monitoring.
	Druschke, 2021	Rare disease agnostic	Management of rare disease.	Referral: role of PCP/Paediatrician is to refer patient to Centre for Rare Disease. Found variable results on communications satisfaction; positive for cooperation, poor for communication between specialist and referring physicians.	Not yet evaluated, noted for future research. Barrier: Poor current outpatient access and wait times for follow up.	Barrier: Large part of communication from the Centre for Rare Disease does not take place directly with the physicians treating the patients. Patients are tasked with mediation of appointments, reports and treatment options.	Centres for Rare Disease to provide the following information to primary care physicians (PCPs and Paediatricians): Rare Disease Centre Objectives; Access modalities; Feedback regarding expected duration of their patient's treatment and when earliest feedback or diagnosis can be expected. Enablers: Priority needs for primary care physicians were a contact person for certain rare diseases (73.8% o…	Findings from the future (implementation) evaluation of projects designed to improve the interface between rare disease centres and primary care physicians (PCPs and paediatricians) to be disseminated across Germany, and European Reference Networks. Enabler: "To ensure comprehensive, quality-assured care for people with rare diseases with special consideration of the key role of primary care phys…
	Jo, 2019	Rare disease agnostic	Prevalence and Practice; Management of intercurrent diseases; Referral.	Prevalence and Practice: Visits for rare diseases are uncommon in primary care practice; Prevalence of rare disease between rural and urban centres did not show association. Management of Intercurrent Disease: Significantly higher total number of chronic diseases compared to patients without rare diseases. Visits for comorbid chronic problem (39% of patients with rare disease). Referrals: 52% mor…			Longer time spent with patients with rare disease, but not statistically significant. Enabler: Primary care providers must possess and practice a broad scope to deliver comprehensive, high-quality care.	Enabler: "Receiving all of their care from specialists may not be the best situation for the patient. Patients with rare diseases need to be managed in primary care or at least have shared care between primary care and specialists in complementary roles to provide a more effective management of these complex patients." pp4
	McClain, 2014	Rare Disease Agnostic. Numerous rare diseases: Noonan syndrome, complicated cerebral palsy, phenylketonuria, medium chain acyl CoA dehydrogenase deficiency, mitochondrial disorder, ventricular septal defect, hypoplastic left heart syndrome, cystic fibrosis, sickle cell disease, leukaemia, complicated seizure disorder, Crohn’s disease.	Management.	All providers agreed there was a role for primary care in managing patients with rare disease. Co-management: 60% of family physicians believed "chronic care decisions for these children are most frequently made by the specialist with consultation with the primary care clinician".			Barrier: Family physicians reported as comfortable in managing common chronic conditions but not rare, as compared to community paediatricians. Enabler: All providers agreed there was a role for primary care in managing patients with rare disease. Enabler: PCP and specialist co-managing rare disease care.	Enabler: Continuous, coordinated rare disease model of care with clear role delineation can have positive effects on patient outcomes, patient and provider satisfaction and reduce unplanned utilisation of emergency and hospital services.
	Mikola, 2022	Juvenile Idiopathic Arthritis	Management; Transition to adult services.	Model 1: Patients with active disease are directly referred to adult rheumatologist. Model 2: Patients in remission (and have been off medication for at least 2 years), are directed to primary health care. 75% of patients directed to primary care had been in remission for 9 years. Model 3: Patients with mild-active disease, later directed to adult rheumatology.	Barrier: Disease activity was found at the follow up visit at a rate of approximately 20% for the primary care group (model 2) and 50% for the later referred to adult rheumatology group (model 3). Disease activity scores and pain scores were low in both.	Barrier: Patient reported measures on awareness of their health condition / medications and feeling that their opinions were considered were highest in those referred to adult rheumatologists (model 1) and poorest for those directed to primary care (model 2)		Barrier: Although their disease activity was mild, patients were lost to follow-up even in a healthcare system that is free of charge. In the primary care model, unlike the adult rheumatology referral models, patients were not referred. Rather advised to; contact their general practitioner if they develop joint symptoms; that contact with primary health care is free of charge; that if they manife…
	Morris, 2022	Rare disease agnostic	Care coordination.	Key Domains for care coordination: 1) ways of organising care (e.g. centralised, local or a hybrid); 2) ways of organising teams (e.g. low collaboration or high collaboration); 3) responsibilities (e.g. administrative roles, formal roles and informal roles); 4) frequency (e.g. regular, on demand or a hybrid); 5) access to records (e.g. full access or restricted access); 6) mode of communication (…		Enabler: Role of care coordinator: Patients and carers preferred care coordination to be supported by a care coordinator. Health care providers preferred that care was entirely co-ordinated on behalf of the patient by a care co-ordinator.	Enablers: GP related care coordination delivery: Administrative: organising appointments, being a point of contact; Formal: those conducted by a care-coordinator, clinical lead or GP; Supportive: psychosocial support and includes those played by patients and carers and those conducted by charities.	Enablers: Financial: Discrete choice experiment showed that all three (patients, carers and providers) were willing to make financial trade-offs for improved care coordination. Policy: Improved care coordination was listed as both one of the top four key priorities and key challenges faced by people living with a rare disease in the UK Rare Diseases Framework.
	Willis, 2015	Cystic Fibrosis	Diagnosis; Primary and preventative care, and education; Management of intercurrent diseases; Management of rare disease; Treatment monitoring; Referral and signposting resources; Care coordination; Support for child and family.	Change to NHS in 2012 noted that all children with long term conditions should have a named GP. Cystic Fibrosis is managed in specialist centres. Role of primary care providers: Diagnosis. Primary and Preventative Care: Education (especially sexual health). Management of intercurrent diseases. Management of acute exacerbations of the long term condition. Treatment monitoring: Prescribes and revie…	Barrier: Poor communication between secondary and primary care potentially impacting on care, specifically delayed letters or communication regarding medication changes or hospitalisations.	Enabler: Importance of family's choice when naming their designated GP. Enabler: Continuity of care, specifically noting the importance of long term relationships being supportive of recognising psychosocial issues and increasing patient satisfaction with services. Enabler: Knowledge of patient and family dynamic, often other family members are also patients of the same GP.	Barriers: practitioners’ fear of managing condition; apparent lack of knowledge of complex conditions; poor communication between services with complex, fragmented care systems.	Enabler: Policy changes came into effect in 2012. Barrier: Policy change management and implementation, in 2015 uncertainty on roles and links with secondary care remained. Enabler: Role of primary care system for all patients with long term conditions: Accessibility; Continuity of care, specifically noting the importance of long term relationships being supportive of recognising psychosocial iss…
Review Article	Birnkrant, 2018	Duchenne Muscular Dystrophy	Primary and Preventative Care; Management of rare disease: Emergency management; Treatment monitoring; Mental health; Psychosocial care; Advocacy; Transitions of care across the lifespan.	Primary and Preventative Care: Immunisation; Nutrition; Dental Care; Other screening (such as hearing and vision screening, cardiovascular risk factor screening, screening for mood disorders and substance abuse). Management of rare disease: Safety counselling (including multidisciplinary falls prevention); Monitors for adrenal insufficiency. Psychosocial care for patients and family members (advo…	Enabler: Comprehensive psychosocial care to address social and cognitive development, quality of life and factors that affect patient and family functioning across environments, including home, school, and work.
	Ferreira, 2023	Rare disease agnostic	Diagnosis (and prevention of late diagnosis); Management of rare disease; Treatment monitoring; Care coordination; Advocacy.	Diagnosis: Identifies signs and symptoms. Primary and Preventative care. Management of rare disease: develops care plans, emergency care planning, manages acute exacerbations of the long term condition. Treatment monitoring. Care coordination and integration, longitudinal continuity of care. Advocacy.	Enabler: Primary health care model of care positively affects health outcomes for the rarest diseases, from diagnosis to palliative care.	Enabler: Rare disease patient and provider experience is improved through multidisciplinary care.	Barriers: Lack of knowledge, and capacity in diagnosis and management of rare disease in primary care. Enablers: The essential characteristics of primary care: patient- and family-centred, sustainable, longitudinal, continuous, collaborative, coordinated, integrated, and with expertise in chronic disease management. As well as orienting patients and families on emergency events.	Enablers: The essential characteristics of the primary health care are ideal settings for rare disease care. The primary health care system's role in coordinating local and regional networks, addressing local population’s needs, integrating care, and providing prevention, promotion, and education significantly improves overall health system performance through holistic care delivery and simultane…
	Schraeder, 2022	Rare Disease Agnostic. Numerous rare diseases: Cystic Fibrosis, Turner Syndrome, Spina Bifida, Adolescents and young adults with special health care needs (unspecified)	Primary and Preventative care; Management of rare disease; Treatment monitoring: medication management; Care coordination; Mental health care; Transition to adult services; Palliative care.	PCPs' roles in cancers in adolescents and young adults, spina bifida, Turner's syndrome, cystic fibrosis and special health care needs (unspecified) included: Primary and preventative health care: prenatal care, disorders of menstruation, immunisations, cold/flu-like symptom management, injury, referrals, completion of forms and sexual health. Management of rare disease: assume responsibility of …	Enabler: The most commonly cited benefit of primary care provider's involvement during the transition period: positive impact of long-standing relationships on clinical decision-making. Enabler: Life-span oriented providers (family physicians) were cited to have a greater understanding of the young person's needs outside of their diagnosis and were more likely to imitate discussions regarding oth…	Enabler: Adolescents and young adults found primary health care providers less stigmatising. "Long-term, trusting relationships with adolescents and young adults and families was an important facilitator of primary care provider involvement, and this aspect can be strengthened with early engagement of primary care providers in adolescents and young adults’ care, and continued collaboration with s…	Enabler: Primary care providers are trusted members of the health care team, and felt less stigmatising for adolescents and young adults. Barriers: Lack of time, lack of adequate reimbursement for time-intensive tasks such as palliative care. Enabler: Shared care models: The review yielded a strong preference among primary care providers for consultation and/or shared care models. Described as ha…	Enabler: Primary care providers preferred a shared care model. 13 / 58 (22%) of the reviewed articles described a shared care model. 0 /13 were related to a rare disease.
Guidance Document	Carls, 2017	Duchenne Muscular Dystrophy	Diagnosis; Care coordination; Support: psychosocial.	Patient Centred Medical Home, where the primary care physician: Care coordination: principal care coordinator of a large number of medical and ancillary services (psychosocial, obtains resources, balances specialists' recommendations, provides and manages treatments and coordinates ancillary services). Management: develops care plan. Provides and manages treatment. Balances specialists' recommend…	"The disparity between the lifespan of an untreated DMD patient and a treated DMD patient is around 20 years, demonstrating that treatment effectively doubles" pp378.	The care coordination role of the primary care physician is essential for effective, patient-centred treatment given the immense number of medical and ancillary services needed.	The Patient Centred Medical Home model for Duchennes Muscular Dystrophy management and comparable outcomes requires increased effort by the PCP. As compared to referring to the Duchennes Muscular Dystrophy multidisciplinary care team.	Management of Duchennes Muscular Dystrophy increases lifespan by 20 years. Care coordination for the immense number of medical and ancillary services are required.
	Evans, 2021	Rare disease agnostic	Diagnosis; Primary and Preventative care; Care coordination; Management of intercurrent diseases.	Role of GP is: Identification: Provides guidance on when to suspect a rare disease. Primary and Preventative care; screening; management of other acute/chronic illnesses. Management of intercurrent diseases. Care coordination. Provides information.	Enabler: Continuity and length of doctor-patient relationship are positives in terms of diagnosis.
	Noritz, 2018	Duchenne Muscular Dystrophy	Primary care; Emergency management; Treatment Monitoring; Care coordination; Support and psychosocial care; Transition to adult services; Advocacy.	Primary care: immunisations, routine nutritional and developmental assessments. Emergency care planning. Monitoring treatment: recognises and acts on specific medical issues that arise in patients with Duchenne's Muscular Dystrophy. Care coordination: with medical specialists (continuous, comprehensive and seamless). Support and psychosocial care: behavioural and psychological support. For famili…			Enablers: Provides guidance on the specific roles that primary care physicians and emergency physicians play to optimise patient outcomes in their respective settings. The Primary care provider should ensure they share test results with the patient's wider medical team.	Enabler: Primary Care Medical Home setting; first point of contact with health system. For routine management and urgent visits, patients with Duchenne Muscular Dystrophy more frequently access their Primary Care Medical Home than the neuromuscular clinic.
	Palmer, 2023	Rare disease agnostic	Diagnosis; Support; Advocacy.	Diagnosis: GPs to use FamilyGENES mnemonic, FindZebra and PubCaseFinder. After diagnosis, 95% of rare diseases lack a prognosis-altering therapy. Supportive therapy recommended: acknowledge unfamiliarity, agree to partner with family, signpost resources, continuity of care, support mental health and wellbeing. Link patient with patient advocacy groups for up-to-date information and support. Advoc…	Enablers: Improved diagnostic delays, health outcomes, psychosocial impacts Barrier: Lack of prognosis-altering therapies.	Enablers: Improved diagnostic delays, psychosocial impacts Barriers: Lack of care and support options, high financial burden.	Enablers: Stated needs: easily accessible information and resources; clear guidelines for the identification and management of rare diseases.	Barriers: Financial: high healthcare costs of an estimated inpatient admission cost between $1.7 and $3.9 billion annually; Low value healthcare utilisation, 40% of patients consulted six or more doctors and received one or more misdiagnosis. Enabler: Stated needs: changes in healthcare infrastructure to enable GPs to provide more streamlined and integrated care and support to families with a rar…
Commentary, Opinion or Editorial	Auth, 2023	Cystic Fibrosis	Screening and Diagnosis; Primary and Preventative care; Management of intercurrent diseases; Treatment monitoring.	Shared Care.	Other chronic disease models have shown: Improved quality-of-life measures; Improved mental health; Improved disease- specific outcomes; Reduced hospitalisations.		Enabler: Provider comfort in caring for adults with Cystic Fibrosis is related to the volume of patients cared for. Outweighing other factors including access to ancillary services and subspecialists.	Barrier: Some patients do not have an identified primary care physician. Barrier: Patient preferences are to seek primary care at specialty clinic. In rural regions, primary care physicians preferentially refer patients to specialists even for non-Cystic Fibrosis related medical needs. Challenging the health system through increasing unnecessary demand and reducing access for acute care needs.
	de Vries, 2018	Rare Disease Agnostic	Diagnosis: identifying possibility of rare disease. Management. Care coordination, organising "care chains".	The ideal patient journey is organised to flow from primary to secondary care, where GP guides and supports the patient. This is not the current practice. Enabler: Lifelong overview of the patient's medical history.	Barrier: Patients described a disturbed flow through the healthcare system. Specifically, a lack of coordination, collaboration, and adequate exchange of information between different organisations. Patients described a lack of guidance and coordination from their GPs. Negative patient outcomes included repeated visits with their GP, Ear-Nose-and-Throat surgeon, and paediatrician. Negative patien…	Barrier: Patient reported feeling that they had to demonstrate anger to obtain support. Such as demanding referral, further investigations, or treatment with antibiotics. Patients experienced miscommunication between healthcare professionals, lack of information exchange, and a lack of wholistic or multi-systemic care.	Enablers: A lifelong overview of the patient's medical history and potential to recognise and suspect immunodeficiency. Self-reported as their task to differentiate severe and milder diseases. Reported interest in enhancing their role, with support to interpret findings, warning signs, accessible consultation with experts. Barriers: Reported lack of information from hospital specialists to increa…	Barrier: Organisational and GP factors that cause delays referral, possibly resulting in permanent organ damage, reduction in quality of life, and increased healthcare costs. As a result of poor integration of primary and tertiary care. "The many patient handovers during troubled patient journeys increase the possibility of errors because information is lost. Specialisation is required for in-dep…
	Dudding-Byth, 2015	Rare disease agnostic	Diagnosis; Management; Referral.	The family physician advocates for answers as their patients with rare disease face challenges as they transition through the healthcare system.				"The comprehensive whole-patient care provided by family physicians makes them ideally placed to recognise the evolution of an unusual pattern of seemingly unrelated problems." pp635.
	Evans, 2016	Rare Disease Agnostic	identifying potential rare disease; Diagnosis ; Management of rare disease; Care coordination; Advocacy.	Identifying potential for rare disease. Diagnosis: investigation and referral. Management of rare disease: advises of clinical trail opportunities, management close to home [specialist centres may be at a geographical distance, telemedicine], patient-centred considerations, manages uncertainty. Care-coordination: appropriate referrals and navigating the health system, patient-centredness. Support…	Barrier: Delayed diagnosis, named "diagnostic odyssey" leads to poor patient outcomes: provision of inappropriate treatments, as well as the consequences of disease progression.	Barrier: Diagnostic odyssey leads to emotional distress associated with uncertainty and having legitimacy of their symptoms questioned. Barrier: Financial burden of diagnostic delays and inappropriate treatments, with simultaneous disease progression. Barrier: "[relief of a diagnosis is] often tempered/quickly replaced by frustration at a lack of accurate information, variability in the level and…	Enabler: Identification and Diagnosis: Key role and familiarity with excluding rarity, infections, cancers; Length of GP-patient relationship allows for noting patterns in both biology and chronology of patient records (relates to both continuity of care, and generalist nature of care provided); Awareness of extended family medical histories. Enabler: Care coordination and Management: Whole patie…	Barrier: Diagnostic odyssey incurs great financial costs to all levels of the health system. Frequent primary care attendances may be used as an alert to the health system for a potential undiagnosed rare disease.
	Lewis, 2015	Cystic Fibrosis	Primary and Preventative care; Treatment monitoring	Cystic Fibrosis guidelines recommend a quarterly review by Cystic Fibrosis clinic multidisciplinary team (does not include family physician). The family physician provides primary and preventative care. Primary care: manages of body mass index; promotes general health including exercise. Preventative care: such as that for the general population (cancer screening, routine immunisations). Treatmen…
Protocol or Pre-Print	McMullan, 2021	Rare Disease Agnostic	Care coordination; Management; Treatment monitoring.	Identification: GPs noted as first point of contact for symptom presentation. Care Coordination: GPs may develop and implement care plans and care coordination, alludes to shared-decision making. Management: After diagnosis, GP attendances between specialist attendances.	Barrier: Patients often experience chronic pain.	Barriers (without GP care) Access: lack of access to specialist and ancillary services; long wait times. Diagnostic: lack of awareness; delays in finding a diagnosis. Management: lack of practical support; lack of follow up. Emotional and physical: frustration at fragmented health system; lack of understanding of condition themselves and by their providers; repeating their medical history to ever…	Barriers To providing care for patients with rare diseases stated by GPs: "finding information, poor communication from secondary care, time constraints, lack of knowledge / resources, relying on the patient to be well informed about their condition, access to specialists and getting medication right" pp7	Barriers: Access: to specialist services, ancillary services, practical supports, long delays, geographical distances to clinics, poor transport services. Awareness: lack of awareness by healthcare providers leading to diagnostic delays and fragmented management of condition. Communication and coordination: lack of information; patients required to repeat medical history and be well informed; lac…
	Schraeder, 2021	Cystic Fibrosis	Primary and Preventative care; Diagnosis; Management / Treatment monitoring; Transition to adult services	Primary and preventative care (immunisations, contraceptives). Diagnosis: The family physician plays a key role in the initial assessment and identification of issues Referral to specialist.	Enabler: Continuous patient-provider relationship during transition has been shown to decrease hospitalisation rates.			Enabler: Continuous patient-provider relationship during transition has been shown to decrease hospitalisation rates.
Note: FP = Family Physician; GP = General Practitioner; PCP = Primary Care Physician;
